# Supplementary material for: A molecular phylogeny of historical and contemporary specimens of an under‐studied micro‐invertebrate group
Source: Ecol Evol. 2020 Dec 9;11(1):309–20. doi: 10.1002/ece3.7042 (PMC7790615; doi:10.1002/ece3.7042)
Supplement: Supplementary file 2 — TableS1‐S7 [file ECE3-11-309-s002.xlsx]

## Sheet: Table S1
Table S1: Metadata for the cheilostome bryozoans we sequenced.
This table shows the metadata associated with the samples we treated (summary in Table 1) and whose phylogenetic relationships are presented in Fig. 1.
The columns show Genus and Species names where available, followed by a BLEED nr (Bryozoan Lab for Ecology, Evolution and Development number) and the corresponding Natural History of Museum (NHM) accession number.
Collection dates and collectors are given where known, as are verbal descriptions of Location, Latitude (Lat), Longitude (Long) and Depth in meters.
Preservation was either in 96% ethanol or air-dried as indicated. The next column indicates whether a sample is considered a historical specimen or not (see main text) while the last column gives information on whether the specimen was erect or encrusting.
Genus	Species	BLEED nr	NHM accession nr	Collection date	Collector	Location	Lat	Long	Depth (m)	Preservation	Historical specimen	Erect
Antarctothoa	delta	703	NHMO H 1460	9.4.2018	Smith, Gordon, Mello	Steward Island, New Zealand	-47.2214	167.607	intertidal	ethanol	NO	Encrusting
Arachnopusia	unicornis	183	NHMO H 1461	14.7.2009	NIWA 56548	New Zealand	-34.3738	172.923	72	ethanol	NO	Encrusting
Arachnopusia	unicornis	221	NHMO H 1462	11.30.2011	Smith	New Zealand	-46.985	168.235	47	ethanol	NO	Encrusting
Bicellariella	ciliata	560	NHMO H 1463	28.5.2018	Obst, Orr, Liow	Off Kristineberg, Sweden	58.2474	11.4041	15 -- 45	dried	NO	Erect
Bugula	neritina	1200	NHMO H 1446	1960	Kevin Waters?	Australia	unknown	unknown	unknown	dried	Yes	Erect
Caberea	ellisii	1190	NHMO H 1447	<1970	unknown	Hammerfest, Norway	unknown	unknown	unknown	dried	Yes	Erect
Caberea	angusta	160	NHMO H 1464	5.7.2009	NIWA 54782	New Zealand	-35.5525	174.553	57	ethanol	NO	Erect
Calpensia	nobilis	1184	NHMO H 1448	<1970	unknown	Messina, Italy	unknown	unknown	unknown	dried	Yes	Encrusting
Celleporaria	sp.	1203	NHMO H 1493	3.10.1959	unknown	Banda Sea, Indonesia	unknown	unknown	unknown	dried	Yes	Encrusting
Celleporina	sinuata	328	NHMO H 1465	28.5.2018	NIWA 71326	Whangarei, New Zealand	-35.798	174.459	port depth	ethanol	NO	Encrusting
Cornuticella	trapezoidea	1687	NHMO H 1466	18.3.2018	Smith, Gordon, Mello	New Zealand	-34.38	172.86	54.6	ethanol	NO	Erect
Cradoscrupocellaria	reptans	1192	NHMO H 1454	<1970	unknown	Bergen, Norway	unknown	unknown	unknown	dried	Yes	Erect
Electra	pilosa	1178	NHMO H 1449	<1970	unknown	unknown	unknown	unknown	unknown	dried	Yes	Encrusting
Electra	pilosa	1172	NHMO H 1467	16.7.2018	Liow	Stråholmen, near Kragerø,Norway	unknown	unknown	washed up on shore	dried	NO	Encrusting
Electra	pilosa	819	NHMO H 1468	11.9.2018	Ramsfjell	Bergen, Norway	60.3943	5.30991	5.3	ethanol	NO	Encrusting
Electra	scuticifera	98	NHMO H 1469	20.5.2015	Gordon	Castlepoint, Wairarapa, New Zealand	-40.9	176.217	intertidal	ethanol	NO	Encrusting
Emma	tricellata	196	NHMO H 1470	15.5.2015	Gordon	Orui, Wairarapa, New Zealand	-41.08	176.09	intertidal	ethanol	NO	Erect
Escharoides	coccineus	1195	NHMO H 1490	<1970	unknown	Solsvik, Norway	unknown	unknown	unknown	dried	Yes	Encrusting
Flustra	foliacea	568	NHMO H 1471	28.5.2018	Obst, Orr, Liow	Off Kristineberg, Sweden	58.2474	11.4041	15 -- 45	ethanol	NO	Erect
Hincksina	sp. nov.	61	NHMO H 1472	4.7.2009	NIWA 54560	New Zealand	-35.4733	174.678	111	ethanol	NO	Erect
Hippothoa	sp.	1187	NHMO H 1450	1875?	unknown	North Shields, England	unknown	unknown	unknown	dried	Yes	Encrusting
Membranipora	membranacea	1163	NHMO H 1473	28.5.2018	Obst, Orr, Liow	Off Kristineberg, Sweden	58.2474	11.4041	15 -- 45	ethanol	NO	Encrusting
Membranipora	membranacea	816	NHMO H 1474	4.9.2018	Maria Capa	Trondheim, Norway	63.439	10.5055	1	ethanol	NO	Encrusting
Myriapora	truncata	1197	NHMO H 1456	1871	unknown	Bay of Naples, Italy	unknown	unknown	unknown	dried	Yes	Erect
Omalosecosa	ramulosa	1177	NHMO H 1451	<1970	unknown	Bergenfjord, Norway	unknown	unknown	unknown	dried	Yes	Erect
Oshurkovia	littoralis	1194	NHMO H 1452	<1970	unknown	Britain	unknown	unknown	unknown	dried	Yes	Encrusting
Parasmittina	jeffreysi	1202	NHMO H 1453	16.8.1901	Fram II crew	Arctic	unknown	unknown	unknown	dried	Yes	Erect
Parasmittina	aotea	86	NHMO H 1475	18.2.2010	NIWA 61918	New Zealand	-47.9333	168.667	146--149	ethanol	NO	Encrusting
Parasmittina	solenosmilioides	1267	NHMO H 1476	2.2015	NIWA 99667	New Zealand	-41.2833	174.767	intertidal	ethanol	NO	Encrusting
Patsyella	acanthodes	131	NHMO H 1477	12.4.2011	NIWA 69631	New Zealand	-46.2833	166.133	check??	ethanol	NO	Encrusting
Pentapora	fascialis	1185	NHMO H 1489	<1970	unknown	Dalmatia, Crotia	unknown	unknown	unknown	dried	Yes	Erect
Petralia	undata	1176	NHMO H 1492	5.5.1963	unknown	Pope's Eye, Australia	unknown	unknown	unknown	dried	Yes	Erect
Porella	compressa	1188	NHMO H 1457	<1970	unknown	Norland, Norway	unknown	unknown	unknown	dried	Yes	Encrusting
Porella	concinna	1169	NHMO H 1478	28.5.2018	Obst, Orr, Liow	Off Kristineberg, Sweden	58.2474	11.4041	15 -- 45	dried	NO	Encrusting
Porella	concinna	579	NHMO H 1479	2018	Obst, Orr, Liow	Off Kristineberg, Sweden	58.2191	11.4102	20-40	ethanol	NO	Encrusting
Pterocella	scutella	104	NHMO H 1480	20.5.2015	Gordon	Castlepoint, Wairarapa, New Zealand	-40.9	176.217	intertidal	ethanol	NO	Erect
Reteporella	beaniana	1180	NHMO H 1491	<1970	unknown	Havøysund, Norway	unknown	unknown	unknown	dried	Yes	Erect
Reteporella	beaniana	1191	NHMO H 1495	1950	unknown	Torungen, Norway	unknown	unknown	unknown	dried	Yes	Erect
Rhabdozoum	wilsoni	695	NHMO H 1481	8.4.2018	Smith, Gordon, Mello	off White Rock,Stewart Island, New Zealand	-47.1583	168.011	72	ethanol	NO	Erect
Rhynchozoon	angulatum	694	NHMO H 1482	8.4.2018	Smith, Gordon, Mello	off White Rock,Stewart Island, New Zealand	-47.1583	168.011	72	ethanol	NO	Encrusting
Rhynchozoon	zealandicum	127	NHMO H 1483	2020-02-15	NIWA 99667	New Zealand	-41.2833	174.767	0--1	ethanol	NO	Encrusting
Schizoporella	unicornis	1181	NHMO H 1494	<1970	unknown	Ireland	unknown	unknown	unknown	dried	Yes	Encrusting
Securiflustra	securifrons	1179	NHMO H 1458	<1970	unknown	Finnmark, Norway	unknown	unknown	unknown	dried	Yes	Erect
Securiflustra	securifrons	551	NHMO H 1484	28.5.2018	Obst, Orr, Liow	Off Kristineberg, Sweden	58.2474	11.4041	15 -- 45	ethanol	NO	Erect
Steginoporella	perplexa	100	NHMO H 1485	2011	NIWA 73295	New Zealand	-33.9875	171.751	170	ethanol	NO	Erect
Stephanollona	aff. scintillans	679	NHMO H 1486	8.4.2018	Smith, Gordon, Mello	New Owen Island, New Zealand	-47.1361	168.189	77	ethanol	NO	Encrusting
Stephanollona	scintillans	170	NHMO H 1487	8.7.2009	NIWA 55263	New Zealand	-35.0038	174.056	105	ethanol	NO	Encrusting
Terminocella	n.sp.	194	NHMO H 1488	2.6.2010	NIWA 64553	New Zealand	-35.3603	178.509	1270	ethanol	NO	Erect
Tessaradoma	boreale	1183	NHMO H 1455	<1970	unknown	Mangen, Norway	unknown	unknown	55	dried	Yes	Erect
Turbicellepora	smitti	1182	NHMO H 1459	<1970	unknown	Finnmark, Norway	unknown	unknown	unknown	dried	Yes	Encrusting

## Sheet: Table S2
Table S2: Library prep methods and DNA input.
This table shows the type of lab treatment (standard or normal lab versus sensi-lab), the type of library pre used (Prep) and the total DNA input for library prep.
DNA fragment length is only shwon for the historical samples and indicates size post isoaltion and pre-prep. The historical samples were not fragmented further. size for library preperation
Contemporary samples were fragmented to 350bp insert. We repeat information on whether the sample is a historical sample or not (from Table S1).
Genus	Species	BLEED nr	Historical specimen	Lab	Prep	Total DNA input for library (ng)	Isolated DNA (fragment) length (pre-prep) bp
Antarctothoa	delta	703	NO	NORMAL	KAPA	200
Arachnopusia	unicornis	183	NO	NORMAL	KAPA	200
Arachnopusia	unicornis	221	NO	NORMAL	KAPA	200
Bicellariella	ciliata	560	NO	NORMAL	KAPA	200
Bugula	neritina	1200	Yes	SENSI LAB	KAPA	21.85	483
Caberea	ellisii	1190	Yes	SENSI LAB	KAPA	63.5	278
Caberea	angusta	160	NO	NORMAL	KAPA	200
Calpensia	nobilis	1184	Yes	SENSI LAB	KAPA	27.7	363
Celleporaria	sp.	1203	Yes	SENSI LAB	KAPA	45.05
Celleporina	sinuata	328	NO	NORMAL	KAPA	200
Cornuticella	trapezoidea	1687	NO	NORMAL	KAPA	200
Cradoscrupocellaria	reptans	1192	Yes	SENSI LAB	KAPA	173	287
Electra	pilosa	1178	Yes	SENSI LAB	KAPA	78.5	339
Electra	pilosa	1172	NO	NORMAL	KAPA	200
Electra	pilosa	819	NO	NORMAL	KAPA	200
Electra	scuticifera	98	NO	NORMAL	KAPA	200
Emma	tricellata	196	NO	NORMAL	KAPA	200
Escharoides	coccineus	1195	Yes	SENSI LAB	KAPA	87
Flustra	foliacea	568	NO	NORMAL	KAPA	200
Hincksina	sp. nov.	61	NO	NORMAL	KAPA	200
Hippothoa	sp.	1187	Yes	SENSI LAB	KAPA	22.35	336
Membranipora	membranacea	1163	NO	NORMAL	KAPA	200
Membranipora	membranacea	816	NO	NORMAL	KAPA	200
Myriapora	truncata	1197	Yes	SENSI LAB	SMART	15.2	157
Omalosecosa	ramulosa	1177	Yes	SENSI LAB	KAPA	106.5	472
Oshurkovia	littoralis	1194	Yes	SENSI LAB	KAPA	192	265
Parasmittina	jeffreysi	1202	Yes	SENSI LAB	KAPA	304	377
Parasmittina	aotea	86	NO	NORMAL	KAPA	200
Parasmittina	solenosmilioides	1267	NO	NORMAL	KAPA	200
Patsyella	acanthodes	131	NO	NORMAL	KAPA	200
Pentapora	fascialis	1185	Yes	SENSI LAB	KAPA	65
Petralia	undata	1176	Yes	SENSI LAB	KAPA	19.25
Porella	compressa	1188	Yes	SENSI LAB	SMART	1.3	156
Porella	concinna	1169	NO	NORMAL	KAPA	200
Porella	concinna	579	NO	NORMAL	KAPA	200
Pterocella	scutella	104	NO	NORMAL	KAPA	200
Reteporella	beaniana	1180	Yes	SENSI LAB	SMART	3.08
Reteporella	beaniana	1191	Yes	SENSI LAB	SMART	6
Rhabdozoum	wilsoni	695	NO	NORMAL	KAPA	200
Rhynchozoon	angulatum	694	NO	NORMAL	KAPA	200
Rhynchozoon	zealandicum	127	NO	NORMAL	KAPA	200
Schizoporella	unicornis	1181	Yes	SENSI LAB	KAPA	163
Securiflustra	securifrons	1179	Yes	SENSI LAB	SMART	147	307
Securiflustra	securifrons	551	NO	NORMAL	KAPA	200
Steginoporella	perplexa	100	NO	NORMAL	KAPA	200
Stephanollona	aff. scintillans	679	NO	NORMAL	KAPA	200
Stephanollona	scintillans	170	NO	NORMAL	KAPA	200
Terminocella	n.sp.	194	NO	NORMAL	KAPA	200
Tessaradoma	boreale	1183	Yes	SENSI LAB	KAPA	283.5	224
Turbicellepora	smitti	1182	Yes	SENSI LAB	SMART	1.83	80
					adapters 125bp extra KAPA
					adapters 140bp extra SMART

## Sheet: Table S3
Table S3: Overview of coverage and genes.
The first four columns are as in Table S2. The column "circularized mitochondria" indicates whether the specimen yieled a complete and circularized mitochrondrial genome, followed by its size (in bp) in the next column where available.
Coverage for both the mitogenome and rRNA genes are given in the next columns followed by a summary of the nummber of genes used in the phylogeny depicted in Fig. 1
Note that this is followed by a gene-by-gene break down (but see Table S4 for even more details). In the last column after all the genes are presented (1 = recovered, 0 = not recovered), we present notes for the failed samples that were not used in phylogenetic reconstruction.
Genus	Species	BLEED nr	Historical specimen	Circularized mitochondria	Mitochondria size bp	Mitogenome coverage depth (Mean / Stdev / min / max)	rRNA coverage depth (Mean / Stdev / min / max)	TOTAL GENES recovered (of 17)	18s	28s	atp6	atp8	cox1	cox2	cox3	cob	nad1	nad2	nad3	nad4	nad4l	nad5	nad6	rrnL	rrnS	Notes (failed)
Antarctothoa	delta	703	NO	YES	14114	500.032 / 416.241 / 9 / 2103	1018.61 / 381.445 / 9 / 2103	14	1	1	1	0	1	1	1	1	1	1	0	1	1	1	1	1	0
Arachnopusia	unicornis	183	NO	NO		683.18 / 286.66 / 69 / 1036	112.143 / 223.825 / 5 / 2211	17	1	1	1	1	1	1	1	1	1	1	1	1	1	1	1	1	1
Arachnopusia	unicornis	221	NO	NO		35.1481 / 18.2214 / 1 / 64	228.344 / 205.08 / 6 / 2129	17	1	1	1	1	1	1	1	1	1	1	1	1	1	1	1	1	1
Bicellariella	ciliata	560	NO	YES	19704	310.421 / 35.4838 / 11 / 425	3123.93 / 786.721 / 1 / 4420	17	1	1	1	1	1	1	1	1	1	1	1	1	1	1	1	1	1
Bugula	neritina	1200	Yes	YES	15414	607.63 / 116.406 / 73 / 1030	105.817 / 45.6823 / 1 / 218	17	1	1	1	1	1	1	1	1	1	1	1	1	1	1	1	1	1
Caberea	ellisii	1190	Yes	YES	17589	42.5023 / 18.2091 / 2 / 124	7.41543 / 7.06903 / 1 / 28	14	0	0	1	0	1	1	1	1	1	1	1	1	1	1	1	1	1
Caberea	angusta	160	NO	NO		43.6324 / 14.0265 / 1 / 88	97.6266 / 41.755 / 1 / 209	15	1	1	1	1	1	1	1	1	1	1	1	1	1	1	1	0	0
Calpensia	nobilis	1184	Yes	YES	14049	233.744 / 43.1912 / 21 / 377	154.685 / 283.387 / 1 / 2454	16	1	1	1	0	1	1	1	1	1	1	1	1	1	1	1	1	1
Celleporina	sinuata	328	NO	YES	15651	24.6479 / 6.11857 / 1 / 44	2.82634 / 1.29089 / 1 / 6	15	1	0	1	1	1	1	1	1	1	1	0	1	1	1	1	1	1
Cornuticella	trapezoidea	1687	NO	YES	14590	269.481 / 38.6191 / 24 / 360	603.197 / 474.724 / 1 / 1514	16	1	1	1	0	1	1	1	1	1	1	1	1	1	1	1	1	1
Cradoscrupocellaria	reptans	1192	Yes	NO		16.3884 / 5.93272 / 1 / 37	12.5674 / 27.8443 / 1 / 127	16	1	0	1	1	1	1	1	1	1	1	1	1	1	1	1	1	1
Electra	pilosa	1178	Yes	NO		2.60761 / 1.60039 / 1 / 7	31.5328 / 51.3918 / 1 / 141	4	0	0	0	0	1	0	0	1	0	1	0	0	0	1	0	0	0
Electra	pilosa	1172	NO	YES	13965	34.0339 / 8.69423 / 3 / 66	97.2839 / 108.419 / 2 / 857	15	1	1	1	0	1	1	1	1	1	1	1	1	1	1	1	1	0
Electra	pilosa	819	NO	YES	13970	36.9335 / 14.5593 / 2 / 171	1357.2 / 1375.53 / 1 / 3806	16	1	1	1	0	1	1	1	1	1	1	1	1	1	1	1	1	1
Electra	scuticifera	98	NO	YES	13804	1595.41 / 1638.21 / 27 / 8000	3002.13 / 1476.75 / 125 / 8000	14	1	1	1	0	1	1	1	1	1	1	0	0	1	1	1	1	1
Emma	tricellata	196	NO	YES	16275	97.9277 / 18.5913 / 9 / 137	457.063 / 118.106 / 27 / 584	16	1	1	1	0	1	1	1	1	1	1	1	1	1	1	1	1	1
Flustra	foliacea	568	NO	YES	16802	202.397 / 37.3441 / 18 / 307	2384.34 / 419.577 / 118 / 4896	17	1	1	1	1	1	1	1	1	1	1	1	1	1	1	1	1	1
Hincksina	sp. nov.	61	NO	YES	15726	2413.59 / 1378.33 / 25 / 8016	1001.22 / 888.006 / 100 / 7319	16	1	1	1	0	1	1	1	1	1	1	1	1	1	1	1	1	1
Hippothoa	sp.	1187	Yes	NO		12.043 / 6.88793 / 1 / 49	499.641 / 521.274 / 1 / 7247	15	0	0	1	1	1	1	1	1	1	1	1	1	1	1	1	1	1
Membranipora	membranacea	1163	NO	YES	14736	114.983 / 15.7392 / 10 / 169	993.757 / 457.068 / 2 / 1747	17	1	1	1	1	1	1	1	1	1	1	1	1	1	1	1	1	1
Membranipora	membranacea	816	NO	YES	14739	1089.99 / 96.9019 / 134 / 1283	3286.2 / 1173.77 / 5 / 6866	17	1	1	1	1	1	1	1	1	1	1	1	1	1	1	1	1	1
Myriapora	truncata	1197	Yes	NO		6469.1 / 1656.09 / 16 / 7998	974.14 / 85.43 / 111 / 8000	17	1	1	1	1	1	1	1	1	1	1	1	1	1	1	1	1	1
Omalosecosa	ramulosa	1177	Yes	NO		28.9512 / 18.7643 / 1 / 93	4.90091 / 3.0795 / 1 /13	9	1	0	1	0	1	0	1	0	1	1	1	0	1	1	0	0	0
Oshurkovia	littoralis	1194	Yes	YES	13973	1.32356 / 0.477028 / 1 / 3	13.3735 / 10.0164 / 1 / 38	15	1	1	1	0	1	1	1	1	1	1	1	1	1	1	1	0	1
Parasmittina	jeffreysi	1202	Yes	YES	14260	45.61 / 13.95 / 3 / 89	1036.3 / 1308.06 / 11 / 8000	17	1	1	1	1	1	1	1	1	1	1	1	1	1	1	1	1	1
Parasmittina	aotea	86	NO	YES	14232	1783.34 / 398.466 / 154 / 3034	247.098 / 970.802 / 1 / 8000	15	1	1	1	0	1	1	1	1	1	1	0	1	1	1	1	1	1
Parasmittina	solenosmilioides	1267	NO	YES	17725	518.936 / 488.574 / 232 / 3269	546.704 / 103.822 / 26 / 895	17	1	1	1	1	1	1	1	1	1	1	1	1	1	1	1	1	1
Patsyella	acanthodes	131	NO	NO		18.5868 / 12.2986 / 1 / 78	5.79949 / 3.05189 / 1 / 18	16	1	1	1	1	1	1	1	1	0	1	1	1	1	1	1	1	1
Porella	compressa	1188	Yes	NO		319.123 / 421.472 / 13 / 1514	485.228 / 296.75 / 2 / 1228	6	0	1	0	0	0	1	1	1	1	0	0	0	0	0	0	1	0
Porella	concinna	1169	NO	YES	14278	184.348 / 30.2269 / 10 / 267	3280.3 / 554.785 / 321 / 4998	16	1	1	1	1	1	1	1	1	1	1	1	1	1	1	1	0	1
Porella	concinna	579	NO	YES	14277	611.766 / 65.1677 / 41 / 749	1449.91 / 230.039 / 186 /2068	15	1	1	1	1	1	1	1	1	1	1	0	1	1	1	1	0	1
Pterocella	scutella	104	NO	YES	14025	323.106 / 44.9105 / 10 / 434	367.559 / 197.496 / 15 /673	15	1	1	1	0	1	1	1	1	1	1	0	1	1	1	1	1	1
Rhabdozoum	wilsoni	695	NO	NO		397.121 / 120.046 / 1 /1418	534.481 / 260.5 / 4 /1248	15	0	0	1	1	1	1	1	1	1	1	1	1	1	1	1	1	1
Rhynchozoon	angulatum	694	NO	YES	14372	399.414 / 52.4263 / 47 / 553	1042.91 / 1053.19 / 15 / 7996	15	1	1	1	0	1	1	1	1	1	1	0	1	1	1	1	1	1
Rhynchozoon	zealandicum	127	NO	YES	14092	165.613 / 28.0897 / 17 / 251	287.332 / 126.316 / 1 / 1133	14	1	1	1	0	1	1	1	1	1	1	0	1	0	1	1	1	1
Securiflustra	securifrons	1179	Yes	YES	17457	47.8737 / 30.1908 / 1 / 161	1810.66 / 1041.95 / 151 / 7981	17	1	1	1	1	1	1	1	1	1	1	1	1	1	1	1	1	1
Securiflustra	securifrons	551	NO	NO		227.282 / 102.312 / 31 / 390	1681 / 350.448 / 31 / 2182	10	1	1	0	1	1	1	1	1	0	1	1	0	1	0	0	0	0
Steginoporella	perplexa	100	NO	YES	13700	75.0345 / 14.1229 / 10 / 125	463.223 / 309.228 / 8 / 1905	14	1	1	1	0	1	1	1	1	1	1	0	1	1	1	1	0	1
Stephanollona	aff. scintillans	679	NO	NO		42.6973 / 35.1637 / 4 / 446	98.4887 / 59.5512 / 1 / 521	13	1	0	1	0	1	1	1	1	1	1	0	1	1	1	1	1	0
Stephanollona	scintillans	170	NO	NO		41.3176 / 17.0489 / 2 / 89	492.053 / 320.589 / 3 / 2148	10	1	1	0	0	1	1	0	1	1	0	0	1	0	1	0	1	1
Terminocella	n.sp.	194	NO	NO		134.633 / 170.342 / 3 / 868	1142.76 / 318.407 / 10 / 1842	17	1	1	1	1	1	1	1	1	1	1	1	1	1	1	1	1	1
Tessaradoma	boreale	1183	Yes	YES	14211	2803.09 / 902.552 / 393 / 5849	169.542 / 156.305 / 1 /1225	15	1	1	1	0	1	1	1	1	1	1	1	1	1	1	1	0	1
Turbicellepora	smitti	1182	Yes	NO		421.019 / 188.241 / 10 /1352	777.923 / 839.957 / 56 / 8003	14	0	0	1	0	1	1	1	1	1	1	1	1	1	1	1	1	1
Pentapora	fascialis	1185	Yes																							Only one gene, discard
Escharoides	coccineus	1195	Yes																							No reads
Reteporella	beaniana	1180	Yes																							Bioinformatics ok but no cheilostome present
Petralia	undata	1176	Yes																							Bioinformatics ok but no cheilostome present
Celleporaria	sp.	1203	Yes																							Bioinformatics ok but no cheilostome present
Schizoporella	unicornis	1181	Yes																							Bioinformatics ok but no cheilostome present
Reteporella	beaniana	1191	Yes																							Bioinformatics assembly provided few contigs. No cheilostome present

## Sheet: Table S4
Table S4: Overview of base pairs and gaps.
The first column shows the taxon name. If followed by a BLEED number, it will correspond to one of our samples (e.g. See Table 1 or S1) but others are from NCBI (see Table S5).
We show the total number of characters (aa = amino-acid and nt = nucleotides) available for each taxon for all the data we used (Fig. 1 tree) and the the % missing charaters in the next column.
We follow this summary systematically and show the full alignment length and % missing characters per taxon per gene ("Alignment"). In addition, we show the % missing characters per taxon per gene that was phylogentically inferred in the seperate single gene trees (Fig. S2-18).
TAXON	Fig1 tree (8324aa+nt)	Fig1 tree (% gaps/missing)	18s_Alignment (1945nt)	18s_Alignment (%gaps/missing)	18s_tree (%gaps/missing)	28s_Alignment (7913nt)	28s_Alignment (%gaps/missing)	28s_tree (%gaps/missing)	atp6_Alignment (165aa)	atp6_Alignment (%gaps/missing)	atp6_tree (%gaps/missing)	atp8_Alignment (29aa)	atp8_Alignment (%gaps/missing)	atp8_tree (%gaps/missing)	cox1_Alignment (490aa)	cox1_Alignment (%gaps/missing)	cox1_tree (%gaps/missing)	cox2_Alignment (232 aa)	cox2_Alignment (%gaps/missing)	cox2_tree (%gaps/missing)	cox3_Alignment (259aa)	cox3_Alignment (%gaps/missing)	cox3_tree (%gaps/missing)	cob_Alignment (341aa)	cob_Alignment (%gaps/missing)	cob_tree (%gaps/missing)	nad1_Alignment (302aa)	nad1_Alignment (%gaps/missing)	nad1_tree (%gaps/missing)	nad2_Alignment (320aa)	nad2_Alignment (%gaps/missing)	nad2_tree (%gaps/missing)	nad3_Alignment (109aa)	nad3_Alignment (%gaps/missing)	nad3_tree (%gaps/missing)	nad4l_Alignment (80aa)	nad4l_Alignment (%gaps/missing)	nad4l_tree (%gaps/missing)	nad4_Alignment (440aa)	nad4_Alignment (%gaps/missing)	nad4_tree (%gaps/missing)	nad5_Alignment (603aa)	nad5_Alignment (%gaps/missing)	nad5_tree (%gaps/missing)	nad6_Alignment (205aa)	nad6_Alignment (% gaps/missing)	nad6_tree (%gaps/missing)	rrnL_tree (1830nt)	rrnL_Alignment (%gaps/missing)
Adeona_foliifera_fascialis	8308	0.192215	1842	5.29563	0.109649	3732	52.8371	0.254813	158	4.24242	0	21	27.5862	25	490	0	0	212	8.62069	0	251	3.0888	0	339	0.58651	0	284	5.96026	0.790514	273	14.6875	0	104	4.58716	2.0202	76	5	0	382	13.1818	0	506	16.0862	0	141	31.2195	9.375	1034	43.4973
Adeonella_pallasii	8290	0.408457	1840	5.39846	0.109649	3674	53.5701	0.169875	162	1.81818	0	0	100	100	487	0.612245	0.612245	212	8.62069	0	251	3.0888	0	339	0.58651	0	270	10.596	7.11462	271	15.3125	0	106	2.75229	0	76	5	0	382	13.1818	0	511	15.257	0	153	25.3659	0	1026	43.9344
Alcyonidium_mytili	3163	62.0014	1614	17.018	12.8838	0	100	100	0	100	100	0	100	100	206	57.9592	57.9592	0	100	100	184	28.9575	27.572	139	59.2375	58.006	0	100	100	0	100	100	0	100	100	0	100	100	0	100	100	0	100	100	0	100	100	875	52.1858
Amathia_citrina	3079	63.0106	1830	5.9126	1.75439	0	100	100	0	100	100	0	100	100	220	55.102	55.102	0	100	100	0	100	100	105	69.2082	68.2779	0	100	100	0	100	100	0	100	100	0	100	100	0	100	100	0	100	100	0	100	100	731	60.0546
Anguinella_palmata	2742	67.0591	1816	6.63239	2.08333	0	100	100	0	100	100	0	100	100	220	55.102	55.102	0	100	100	178	31.2741	30.0412	120	64.8094	63.7462	0	100	100	0	100	100	0	100	100	0	100	100	0	100	100	0	100	100	0	100	100	0	100
Antarctothoa_delta_BLEED703	7673	7.82076	1842	5.29563	0	2642	66.6119	28.7939	158	4.24242	0	0	100	100	490	0	0	209	9.91379	0.5	251	3.0888	0	334	2.05279	0.60423	276	8.60927	2.37154	267	16.5625	0	0	100	100	76	5	0	379	13.8636	1.29032	523	13.267	0	126	38.5366	10.4167	1005	45.082
Arachnopusia_unicornis_BLEED183	8223	1.21336	1842	5.29563	0	3671	53.608	0.11325	162	1.81818	0	29	0	0	490	0	0	220	5.17241	0	251	3.0888	0	339	0.58651	0	290	3.97351	0	272	15	0	106	2.75229	0	76	5	0	383	12.9545	0	343	43.1177	26.7139	151	26.3415	0	1057	42.2404
Arachnopusia_unicornis_BLEED221	8222	1.22537	1842	5.29563	0	3671	53.608	0.11325	162	1.81818	0	26	10.3448	7.14286	490	0	0	214	7.75862	0	251	3.0888	0	339	0.58651	0	290	3.97351	0	272	15	0	106	2.75229	0	76	5	0	383	12.9545	0	337	44.1128	26.9504	146	28.7805	5.20833	1055	42.3497
Bicellariella_ciliata_BLEED560	8177	1.76598	1853	4.73008	0	2615	66.9531	32.2197	162	1.81818	0	29	0	0	490	0	0	214	7.75862	0	251	3.0888	0	339	0.58651	0	292	3.31126	0	275	14.0625	0	106	2.75229	0	76	5	0	384	12.7273	0	515	14.5937	0	155	24.3902	0	1024	44.0437
Bugula_neritina	3441	58.6617	0	100	100	0	100	100	162	1.81818	0	29	0	0	490	0	0	214	7.75862	0	256	1.1583	0	339	0.58651	0	292	3.31126	0	273	14.6875	0	106	2.75229	0	76	5	0	364	17.2727	0	516	14.4279	0	152	25.8537	0	1048	42.7322
Bugula_neritina_BLEED1200	8025	3.59202	1846	5.08997	0	3728	52.8877	0.283126	162	1.81818	0	29	0	0	490	0	0	214	7.75862	0	251	3.0888	0	339	0.58651	0	292	3.31126	0	273	14.6875	0	106	2.75229	0	76	5	0	0	100	100	516	14.4279	0	152	25.8537	0	1048	42.7322
Caberea_angusta_BLEED160	7019	15.6776	1843	5.24422	0	3665	53.6838	0.0566251	162	1.81818	0	29	0	0	490	0	0	214	7.75862	0	251	3.0888	0	339	0.58651	0	290	3.97351	0	272	15	0	106	2.75229	0	76	5	0	384	12.7273	0	508	15.7546	0.236407	158	22.9268	0	0	100
Caberea_ellisii_BLEED1190	4883	41.3383	433	77.7378	76.7544	508	93.5802	86.0419	162	1.81818	0	29	0	0	490	0	0	211	9.05172	0	230	11.1969	8.64198	334	2.05279	0	287	4.96689	0.790514	266	16.875	0	106	2.75229	0	63	21.25	16.129	382	13.1818	0	500	17.0813	0.236407	149	27.3171	0	1011	44.7541
Callopora_lineata	3058	63.2629	1835	5.65553	0.493421	0	100	100	0	100	100	0	100	100	395	19.3878	19.3878	0	100	100	175	32.4324	31.2757	110	67.7419	66.7674	0	100	100	0	100	100	0	100	100	0	100	100	0	100	100	0	100	100	0	100	100	844	53.8798
Calpensia_nobilis_BLEED1184	7809	6.18693	1856	4.57584	0.493421	4200	46.9228	0.906002	160	3.0303	0	0	100	100	490	0	0	209	9.91379	0.5	251	3.0888	0	336	1.46628	0	263	12.9139	9.48617	264	17.5	0	106	2.75229	0	76	5	0	372	15.4545	0.645161	500	17.0813	0.472813	144	29.7561	0	351	80.8197
Celleporella_hyalina	5739	31.0548	1830	5.9126	0.712719	0	100	100	162	1.81818	0	29	0	0	490	0	0	212	8.62069	0	251	3.0888	0	337	1.17302	0.60423	290	3.97351	0	260	18.75	0.510204	0	100	100	76	5	0	351	20.2273	2.90323	502	16.7496	0.945626	143	30.2439	0	989	45.9563
Celleporina_sinuata_BLEED328	4370	47.5012	450	76.8638	75.5482	0	100	100	160	3.0303	0	18	37.931	35.7143	490	0	0	211	9.05172	0	251	3.0888	0	336	1.46628	0.302115	289	4.30464	0	265	17.1875	0	0	100	100	76	5	0	383	12.9545	0	501	16.9154	0.472813	152	25.8537	0	952	47.9781
Cornuticella_trapezoidea_BLEED1687	8272	0.6247	1839	5.44987	0.0548246	3122	60.5459	18.7429	162	1.81818	0	0	100	100	490	0	0	212	8.62069	0	251	3.0888	0	306	10.2639	9.96979	290	3.97351	0	273	14.6875	0	106	2.75229	0	76	5	0	383	12.9545	0	510	15.4229	0	154	24.878	0	943	48.4699
Cradoscrupocellaria_reptans_BLEED1192	4783	42.5396	790	59.383	56.6886	0	100	100	162	1.81818	0	0	100	100	490	0	0	215	7.32759	0	246	5.01931	2.05761	339	0.58651	0	291	3.64238	0	275	14.0625	0	106	2.75229	0	76	5	0	383	12.9545	0	510	15.4229	0	154	24.878	0	1025	43.9891
Cryptosula_pallasiana	5706	31.4512	1832	5.80977	0.60307	3575	54.8212	7.47452	0	100	100	0	100	100	206	57.9592	57.9592	0	100	100	0	100	100	139	59.2375	58.006	0	100	100	0	100	100	0	100	100	0	100	100	0	100	100	0	100	100	0	100	100	820	55.1913
Cucullipora_sp	7753	6.85968	1841	5.34704	0.109649	3670	53.6206	0.226501	162	1.81818	0	0	100	100	490	0	0	212	8.62069	0	251	3.0888	0	339	0.58651	0	289	4.30464	0	273	14.6875	0	105	3.66972	1.0101	76	5	0	382	13.1818	0	514	14.7595	0	155	24.3902	0	1024	44.0437
Electra_pilosa	2879	65.4133	1827	6.06684	0.767544	0	100	100	0	100	100	0	100	100	185	62.2449	62.2449	0	100	100	175	32.4324	31.2757	93	72.7273	71.9033	0	100	100	0	100	100	0	100	100	0	100	100	0	100	100	0	100	100	0	100	100	330	81.9672
Electra_pilosa_BLEED1172	7619	8.46949	1835	5.65553	0.328947	3822	51.6997	25.5379	155	6.06061	0	0	100	100	490	0	0	159	31.4655	24	251	3.0888	0	271	20.5279	20.5438	279	7.61589	2.37154	266	16.875	2.04082	106	2.75229	0	76	5	0	369	16.1364	0	514	14.7595	0.945626	143	30.2439	0	1039	43.224
Electra_pilosa_BLEED1178	1279	84.6348	0	100	100	0	100	100	0	100	100	0	100	100	490	0	0	0	100	100	0	100	100	339	0.58651	0	0	100	100	266	16.875	2.04082	0	100	100	0	100	100	0	100	100	375	37.8109	23.4043	0	100	100	0	100
Electra_pilosa_BLEED819	8261	0.756848	1835	5.65553	0.328947	3827	51.6365	0.396376	155	6.06061	0	0	100	100	490	0	0	169	27.1552	19.5	251	3.0888	0	339	0.58651	0	276	8.60927	1.97628	266	16.875	2.04082	106	2.75229	0	76	5	0	369	16.1364	0	514	14.7595	0.945626	165	19.5122	0	1009	44.8634
Electra_scuticifera_BLEED98	7080	14.9447	1835	5.65553	0.328947	1717	78.3015	52.9162	155	6.06061	0	0	100	100	490	0	0	197	15.0862	5	251	3.0888	0	339	0.58651	0	279	7.61589	2.37154	269	15.9375	0	0	100	100	76	5	0	0	100	100	507	15.9204	0.945626	146	28.7805	0	995	45.6284
Emma_tricellata_BLEED196	7862	5.55022	1389	28.5861	24.068	3271	58.663	11.1552	163	1.21212	0	0	100	100	487	0.612245	0.612245	216	6.89655	0	251	3.0888	0	340	0.293255	0	290	3.97351	0	272	15	0	106	2.75229	0	76	5	0	383	12.9545	0	509	15.5887	0	154	24.878	0	1056	42.2951
Fenestrulina_malusii	2044	75.4445	1064	45.2956	42.3794	0	100	100	0	100	100	0	100	100	0	100	100	0	100	100	153	40.9266	40.3292	110	67.7419	66.7674	0	100	100	0	100	100	0	100	100	0	100	100	0	100	100	0	100	100	0	100	100	720	60.6557
Fenestrulina_sp_nov_1	2774	66.6747	1511	22.3136	17.818	0	100	100	0	100	100	0	100	100	0	100	100	0	100	100	172	33.5907	32.5103	114	66.5689	65.5589	0	100	100	0	100	100	0	100	100	0	100	100	0	100	100	0	100	100	0	100	100	802	56.1749
Flustra_foliacea	5219	37.3018	1286	33.8817	30.7018	0	100	100	162	1.81818	0	26	10.3448	10.7143	490	0	0	180	22.4138	15.5	236	8.88031	6.17284	339	0.58651	0	289	4.30464	0	275	14.0625	0	106	2.75229	0	76	5	0	382	13.1818	0	511	15.257	0	142	30.7317	9.375	1044	42.9508
Flustra_foliacea_BLEED568	8080	2.93128	1842	5.29563	0	3677	53.5322	0.11325	162	1.81818	0	26	10.3448	10.7143	294	40	40	180	22.4138	15.5	236	8.88031	6.17284	339	0.58651	0	289	4.30464	0	275	14.0625	0	106	2.75229	0	76	5	0	382	13.1818	0	511	15.257	0	151	26.3415	0	1045	42.8962
Flustrellidra_hispida	7626	8.38539	1816	6.63239	1.69956	3422	56.7547	7.89921	154	6.66667	0	29	0	0	480	2.04082	2.04082	207	10.7759	1	251	3.0888	0	307	9.97067	9.66767	276	8.60927	1.58103	0	100	100	0	100	100	77	3.75	0	416	5.45455	0	477	20.8955	6.38298	152	25.8537	5.20833	556	69.6175
Galeopsis_porcellanicus	2407	71.0836	1519	21.9023	17.489	0	100	100	0	100	100	0	100	100	177	63.8776	63.8776	0	100	100	81	68.7259	68.7243	114	66.5689	65.5589	0	100	100	0	100	100	0	100	100	0	100	100	0	100	100	0	100	100	0	100	100	429	76.5574
Hincksina_sp_nov_BLEED61	8052	3.26766	1842	5.29563	0	3758	52.5085	0.11325	162	1.81818	0	0	100	100	490	0	0	148	36.2069	34.5	251	3.0888	0	339	0.58651	0	285	5.62914	0	51	84.0625	79.0816	0	100	100	76	5	0	383	12.9545	0	529	12.272	0	150	26.8293	0	1008	44.918
Hippothoa_sp_BLEED1187	8290	0.408457	1844	5.1928	0	5291	33.1353	0.481314	159	3.63636	0	29	0	0	490	0	0	212	8.62069	0	253	2.3166	0	339	0.58651	0	290	3.97351	0	275	14.0625	0	106	2.75229	0	76	5	0	336	23.6364	7.41935	511	15.257	0	153	25.3659	0	1038	43.2787
Laminopora_jellyae	6385	23.2941	1840	5.39846	0.109649	2636	66.6877	28.5391	163	1.21212	0	29	0	0	424	13.4694	13.4694	212	8.62069	0	0	100	100	0	100	100	285	5.62914	1.18577	272	15	0	107	1.83486	2.0202	76	5	0	363	17.5	0	511	15.257	0	156	23.9024	0	0	100
Membranipora_grandicella	3937	52.703	0	100	100	0	100	100	157	4.84848	0	29	0	0	490	0	0	208	10.3448	0.5	252	2.7027	0	335	1.75953	0.302115	289	4.30464	0	269	15.9375	0	0	100	100	80	0	0	382	13.1818	0	521	13.5987	0.945626	144	29.7561	0	1043	43.0055
Membranipora_membranacea	3205	61.4969	1830	5.9126	0.767544	0	100	100	0	100	100	0	100	100	206	57.9592	57.9592	0	100	100	0	100	100	138	59.5308	58.3082	0	100	100	0	100	100	0	100	100	0	100	100	0	100	100	0	100	100	0	100	100	834	54.4262
Membranipora_membranacea_BLEED1163	8309	0.180202	1838	5.50129	0.328947	4054	48.7679	0.283126	163	1.21212	0	29	0	0	490	0	0	215	7.32759	0	251	3.0888	0	335	1.75953	1.51057	287	4.96689	0.790514	274	14.375	0	104	4.58716	2.0202	80	0	0	383	12.9545	1.29032	547	9.2869	1.18203	143	30.2439	0	998	45.4645
Membranipora_membranacea_BLEED816	8304	0.240269	1838	5.50129	0.328947	3828	51.6239	0.283126	163	1.21212	0	29	0	0	490	0	0	215	7.32759	0	251	3.0888	0	335	1.75953	1.51057	287	4.96689	0.790514	269	15.9375	0	104	4.58716	2.0202	80	0	0	383	12.9545	1.29032	547	9.2869	1.18203	143	30.2439	0	998	45.4645
Microporella_cf_ciliata	2302	72.345	0	100	100	0	100	100	0	100	100	0	100	100	490	0	0	0	100	100	251	3.0888	0	336	1.46628	0	0	100	100	0	100	100	0	100	100	0	100	100	0	100	100	0	100	100	0	100	100	932	49.071
Microporella_sp	3829	54.0005	1535	21.0797	16.5022	0	100	100	0	100	100	0	100	100	490	0	0	0	100	100	251	3.0888	0	336	1.46628	0	0	100	100	0	100	100	0	100	100	0	100	100	0	100	100	0	100	100	0	100	100	939	48.6885
Microporella_sp_nov_2	2142	74.2672	1519	21.9023	17.3794	0	100	100	0	100	100	0	100	100	203	58.5714	58.5714	0	100	100	151	41.6988	41.1523	120	64.8094	63.7462	0	100	100	0	100	100	0	100	100	0	100	100	0	100	100	0	100	100	0	100	100	0	100
Myriapora_truncatum_BLEED1197	8034	3.4839	1839	5.44987	0.0548246	3728	52.8877	0.11325	161	2.42424	0	29	0	0	490	0	0	212	8.62069	0	251	3.0888	0	338	0.879765	0	272	9.93377	7.11462	273	14.6875	0	106	2.75229	0	76	5	0	376	14.5455	0	510	15.4229	0	154	24.878	0	598	67.3224
Omalosecosa_ramuolsa_BLEED1177	2680	67.8039	878	54.8586	52.4123	0	100	100	162	1.81818	0	0	100	100	487	0.612245	0.612245	0	100	100	251	3.0888	0	0	100	100	288	4.63576	0	261	18.4375	0	106	2.75229	0	76	5	0	0	100	100	509	15.5887	0.472813	0	100	100	0	100
Oshurkovia_littoralis	5840	29.8414	1830	5.9126	0.60307	3113	60.6597	14.8075	0	100	100	0	100	100	433	11.6327	11.6327	0	100	100	184	28.9575	27.572	139	59.2375	58.006	0	100	100	0	100	100	0	100	100	0	100	100	0	100	100	0	100	100	0	100	100	795	56.5574
Oshurkovia_littoralis_BLEED1194	7552	9.27439	1837	5.5527	0.219298	3662	53.7217	0.283126	162	1.81818	0	0	100	100	490	0	0	212	8.62069	0	250	3.4749	0.411523	337	1.17302	0	271	10.2649	7.11462	265	17.1875	0	97	11.0092	8.08081	76	5	0	379	13.8636	0.322581	509	15.5887	0.236407	153	25.3659	0	0	100
Paludicella_sp	3321	60.1033	1828	6.01542	1.37061	0	100	100	0	100	100	0	100	100	183	62.6531	62.6531	0	100	100	178	31.2741	30.0412	112	67.1554	66.1631	0	100	100	0	100	100	0	100	100	0	100	100	0	100	100	0	100	100	0	100	100	921	49.6721
Parasmittina_aotea_BLEED86	8248	0.913023	1838	5.50129	0	3859	51.2321	0	162	1.81818	0	0	100	100	490	0	0	212	8.62069	0	251	3.0888	0	337	1.17302	0	289	4.30464	0	269	15.9375	0	0	100	100	76	5	0	382	13.1818	0	509	15.5887	0.236407	154	24.878	0	941	48.5792
Parasmittina_jeffreysi_BLEED1202	8316	0.0961076	1837	5.5527	0	3870	51.0931	0.0566251	162	1.81818	0	29	0	0	490	0	0	212	8.62069	0	251	3.0888	0	338	0.879765	0	289	4.30464	0	269	15.9375	0	106	2.75229	0	76	5	0	382	13.1818	0	509	15.5887	0.236407	152	25.8537	0	969	47.0492
Parasmittina_solenosmilioides_BLEED1267	8302	0.264296	1838	5.50129	0	3793	52.0662	4.16195	162	1.81818	0	29	0	0	490	0	0	212	8.62069	0	251	3.0888	0	337	1.17302	0	289	4.30464	0	269	15.9375	0	106	2.75229	0	76	5	0	381	13.4091	0	509	15.5887	0.236407	152	25.8537	0	932	49.071
Patsyella_acanthodes_BLEED131	5802	30.2979	1236	36.4524	32.5658	1137	85.6312	69.5074	162	1.81818	0	29	0	0	490	0	0	215	7.32759	0	251	3.0888	0	339	0.58651	0	0	100	100	273	14.6875	0	106	2.75229	0	76	5	0	383	12.9545	0	166	72.471	67.6123	152	25.8537	0	1078	41.0929
Porella_compressa_BLEED1188	2235	73.1499	0	100	100	854	89.2076	76.3873	0	100	100	0	100	100	0	100	100	211	9.05172	0	81	68.7259	67.9012	205	39.8827	38.0665	289	4.30464	0	0	100	100	106	2.75229	0	0	100	100	0	100	100	0	100	100	51	75.122	59.375	709	61.2568
Porella_concinna_BLEED1169	7570	9.05815	1838	5.50129	0	3710	53.1151	0.0566251	162	1.81818	0	29	0	0	490	0	0	212	8.62069	0	250	3.4749	0.411523	337	1.17302	0	285	5.62914	1.58103	269	15.9375	0	97	11.0092	8.08081	76	5	0	381	13.4091	0	508	15.7546	0.472813	152	25.8537	0	0	100
Porella_concinna_BLEED579	7500	9.89909	1838	5.50129	0	2675	66.1949	28.3975	162	1.81818	0	29	0	0	490	0	0	205	11.6379	3	249	3.861	0.823045	337	1.17302	0	285	5.62914	1.58103	269	15.9375	0	0	100	100	76	5	0	381	13.4091	0	508	15.7546	0.472813	152	25.8537	0	0	100
Pterocella_scutella_BLEED104	6298	24.3393	1842	5.29563	0	605	92.3544	83.692	157	4.84848	0.694444	0	100	100	487	0.612245	0.612245	212	8.62069	0	251	3.0888	0	338	0.879765	0	290	3.97351	0	292	8.75	0.510204	0	100	100	58	27.5	24.1935	383	12.9545	0	505	16.2521	0.236407	145	29.2683	0	959	47.5956
Reptadeonella_brasiliensis	7290	12.4219	1003	48.4319	45.4496	2495	68.4696	32.9275	162	1.81818	0	0	100	100	490	0	0	212	8.62069	0	251	3.0888	0	333	2.34604	1.81269	283	6.29139	1.58103	272	15	0	104	4.58716	2.0202	76	5	0	382	13.1818	0	511	15.257	0	152	25.8537	0	1016	44.4809
Rhabdozoum_wilsoni_BLEED695	3991	52.0543	0	100	100	0	100	100	162	1.81818	0	29	0	0	490	0	0	215	7.32759	0	251	3.0888	0	339	0.58651	0	290	3.97351	0	272	15	0	106	2.75229	0	76	5	0	383	12.9545	0	509	15.5887	0	153	25.3659	0	1044	42.9508
Rhynchozoon_angulatum_BLEED694	8256	0.816915	1841	5.34704	0	3693	53.33	0	162	1.81818	0	0	100	100	490	0	0	212	8.62069	0	251	3.0888	0	337	1.17302	0	289	4.30464	0	270	15.625	0	0	100	100	76	5	0	384	12.7273	0	509	15.5887	0.236407	157	23.4146	0	949	48.1421
Rhynchozoon_zealandicum_BLEED127	8201	1.47765	1841	5.34704	0	3675	53.5574	0.11325	162	1.81818	0	0	100	100	490	0	0	212	8.62069	0	251	3.0888	0	337	1.17302	0	289	4.30464	0	270	15.625	0	0	100	100	0	100	100	365	17.0455	0	509	15.5887	0.236407	155	24.3902	0	947	48.2514
Scruparia_chelata	3256	60.8842	1830	5.9126	0.657895	0	100	100	0	100	100	0	100	100	155	68.3673	68.3673	0	100	100	175	32.4324	31.2757	123	63.9296	62.8399	0	100	100	0	100	100	0	100	100	0	100	100	0	100	100	0	100	100	0	100	100	855	53.2787
Securiflustra_securifrons_BLEED1179	8308	0.192215	1842	5.29563	0	3682	53.469	0.11325	163	1.21212	0	29	0	0	490	0	0	212	8.62069	0	251	3.0888	0	339	0.58651	0	290	3.97351	0	274	14.375	0	106	2.75229	0	76	5	0	383	12.9545	0	511	15.257	0	150	26.8293	0	1038	43.2787
Securiflustra_securifrons_BLEED551	5832	29.9375	1842	5.29563	0	3682	53.469	0.11325	0	100	100	29	0	0	490	0	0	212	8.62069	0	251	3.0888	0	339	0.58651	0	0	100	100	274	14.375	0	106	2.75229	0	69	13.75	11.2903	0	100	100	0	100	100	0	100	100	0	100
Steginoporella_perplexa_BLEED100	7469	10.2715	1858	4.47301	0.164474	3943	50.1706	0.453001	160	3.0303	0	0	100	100	490	0	0	208	10.3448	0	251	3.0888	0	336	1.46628	0	283	6.29139	0.790514	259	19.0625	0.510204	0	100	100	76	5	0	365	17.0455	0.322581	493	18.2421	0.945626	145	29.2683	0	0	100
Stephanollona_aff_scintillans_BLEED679	5205	37.47	1841	5.34704	0	0	100	100	162	1.81818	0	0	100	100	490	0	0	212	8.62069	0	251	3.0888	0	337	1.17302	0	289	4.30464	0	267	16.5625	0	0	100	100	76	5	0	383	12.9545	0	509	15.5887	0.236407	151	26.3415	0	977	46.612
Stephanollona_scintillans_BLEED170	7214	13.3349	1841	5.34704	0	3691	53.3552	0	0	100	100	0	100	100	490	0	0	218	6.03448	0	0	100	100	337	1.17302	0	187	38.0795	37.5494	0	100	100	0	100	100	0	100	100	371	15.6818	1.29032	424	29.6849	10.6383	0	100	100	604	66.9945
Terminocella_n_sp_BLEED194	8306	0.216242	1842	5.29563	0	2737	65.4113	28.4258	162	1.81818	0	29	0	0	490	0	0	211	9.05172	0	251	3.0888	0	339	0.58651	0	290	3.97351	0	257	19.6875	4.08163	105	3.66972	0	76	5	0	383	12.9545	0	511	15.257	0	154	24.878	0	955	47.8142
Tessaradoma_boreale_BLEED1183	8300	0.288323	1839	5.44987	0	2686	66.0559	28.5108	162	1.81818	0	0	100	100	490	0	0	212	8.62069	0	251	3.0888	0	337	1.17302	0	282	6.62252	2.7668	267	16.5625	0	106	2.75229	0	76	5	0	383	12.9545	0	504	16.4179	0.236407	153	25.3659	0	961	47.4863
Turbicellepora_smitti_BLEED1182	3961	52.4147	0	100	100	0	100	100	162	1.81818	0	0	100	100	490	0	0	212	8.62069	0	251	3.0888	0	337	1.17302	0	288	4.63576	0	222	30.625	14.7959	106	2.75229	0	76	5	0	384	12.7273	0	508	15.7546	0.472813	151	26.3415	0	976	46.6667
Watersipora_subtorquata	7955	4.43296	1836	5.60411	0.383772	3449	56.4135	7.27633	162	1.81818	0	29	0	0	490	0	0	212	8.62069	0	251	3.0888	0	337	1.17302	0	289	4.30464	0	269	15.9375	0	0	100	100	76	5	0	0	100	100	507	15.9204	0.472813	150	26.8293	0	961	47.4863
TOTAL	421862	27.5997
[truncated: 4 more columns]

## Sheet: Table S5
Table S4: Comparison of mitochondrial assembly methods of historical samples
This table shows the result of the different mitochindrial assembly methods for the historical samples, as depicted in Fig. S1.
"(SPAdes)" indicates that the SPAdes assembly of the same sample was used as "seed" for the iterative assembly
"(related)" indicates that a closely related taxon was used as "seed" for the iterative assembly
Green boxes indicated the assemblies that were utilised downstream in the final supermatrix (Fig. 1).
Genus	Species	BLEED nr	SPAdes	NovoPlasty (SPAdes)	NovoPlasty (related)	GetOrganelle (SPAdes)	GetOrganelle (realted)
Bugula	neritina	1200	14	14	14	14	14
Caberea	ellisii	1190	14	15
Calpensia	nobilis	1184	13	13	14	13	5
Cradoscrupocellaria	reptans	1192	14	2	2	14
Electra	pilosa	1178	4	2	2
Hippothoa	sp.	1187	15
Myriapora	truncata	1197	5	13	15		5
Omalosecosa	ramulosa	1177	8	2	2
Oshurkovia	littoralis	1194	13	13	13	13	13
Parasmittina	jeffreysi	1202	15	15	15
Porella	compressa	1188	5	1	2	1
Securiflustra	securifrons	1179	13	15	15	11
Tessaradoma	boreale	1183	2	14	14	9	9
Turbicellepora	smitti	1182	14	14	14	14
		Assembled	14/14	13/14	12/14	8/14	5/14
		Used downstream	9/14	3/14	2/14	0/14	0/14

## Sheet: Table S6
Table S6: Cheilostome bryozoan sequences from NCBI used.
We give the bryozoan cheilostome sequences we used from NCBI (citing their accession numbers) and also give their BLEED numbers where available since they originated from our lab (see Orr et al. 2019)
Following Table S3, we summarize the number of genes we used in phylogenetic reconstruction and stated which genes were available (1) or unavailable (0) in the following columns.
Taxon from NCBI	Accession nr	BLEED number (if applicable)	TOTAL genes (of 17)	18s	28s	atp6	atp8	cox1	cox2	cox3	cob	nad1	nad2	nad3	nad4	nad4l	nad5	nad6	rrnL	rrnS
Adeona foliifera fascialis	MK894382, MK894346, MN131169	298	17	1	1	1	1	1	1	1	1	1	1	1	1	1	1	1	1	1
Adeonella pallasii	MK894410, MK894361, MN131165	40	16	1	1	1	0	1	1	1	1	1	1	1	1	1	1	1	1	1
Alcyonidium mytili	JN681069, JN681102, AEV21493, AEV21531, JN680936		6	1	0	0	0	1	0	1	1	0	0	0	0	0	0	0	1	1
Amathia citrina	KM373503, JN681121, KM373512		5	1	0	0	0	1	0	0	1	0	0	0	0	0	0	0	1	1
Anguinella palmata	JN681101, AJB84768, AEV21530, JN680935		5	1	0	0	0	1	0	1	1	0	0	0	0	0	0	0	0	1
Biflustra grandicella	NC_018355		14	0	0	1	1	1	1	1	1	1	1	0	1	1	1	1	1	1
Bugula neritina	NC_010197		14	0	0	1	1	1	1	1	1	1	1	1	1	1	1	1	1	0
Callopora lineata	JN681080, AEV21506, AEV21540, JN680949		5	1	0	0	0	1	0	1	1	0	0	0	0	0	0	0	1	0
Celleporella hyalina	NC_018344, JN680948		15	1	0	1	1	1	1	1	1	1	1	0	1	1	1	1	1	1
Cryptosula pallasiana	JN681073, JN681107, AEV21496		6	1	1	0	0	1	0	0	1	0	0	0	0	0	0	0	1	1
Cucullipora sp.	MK894401, MK894368, MN131156	302	15	1	1	1	0	1	1	1	1	1	1	1	1	1	1	1	1	0
Electra pilosa	JN681076, JN681110, AEV21499, AEV21536, JN680944		6	1	0	0	0	1	0	1	1	0	0	0	0	0	0	0	1	1
Fenestrulina malusii	MG977039, MG977059, MG977074, MG977105,MG977128	17	5	1	0	0	0	0	0	1	1	0	0	0	0	0	0	0	1	1
Fenestrulina sp. nov. 1	MG977037, MG977057, MG977073, MG977106, MG977121	148	5	1	0	0	0	0	0	1	1	0	0	0	0	0	0	0	1	1
Flustra foliacea	NC_016722, FJ196110		16	1	0	1	1	1	1	1	1	1	1	1	1	1	1	1	1	1
Flustrellidra hispida	NC_008192, FJ409601, FJ409577		15	1	1	1	1	1	1	1	1	1	0	0	1	1	1	1	1	1
Galeopsis porcellanicus	MG977051, MG977068, AVV48234, AVV48246, MG977031	359	6	1	0	0	0	1	0	1	1	0	0	0	0	0	0	0	1	1
Laminopora jellyae	MK894393, MK894357, MN131177–81	391	13	1	1	1	1	1	1	0	0	1	1	1	1	1	1	1	0	0
Membranipora membranacea	JN681075, JN681109, AEV21498, JN680943		5	1	0	0	0	1	0	0	1	0	0	0	0	0	0	0	1	1
Microporella cf. ciliata	MG977064, MG977079, AVV48237, AVV48243		5	0	0	0	0	1	0	1	1	0	0	0	0	0	0	0	1	1
Microporella sp.	MG977063, MG977078, AVV48236, MG977047	387	6	1	0	0	0	1	0	1	1	0	0	0	0	0	0	0	1	1
Microporella sp. nov. 2	MG977044, MG977075, MG977091, MG977103, MG977126	11	5	1	0	0	0	1	0	1	1	0	0	0	0	0	0	0	0	1
Oshurkovia littoralis	JN681082, JN681116, AEV21508, AEV21542, JN680953, JN681046		7	1	1	0	0	1	0	1	1	0	0	0	0	0	0	0	1	1
Paludicella sp.	JN681070, JN681103, AEV21494, AEV21532, JN680937		6	1	0	0	0	1	0	1	1	0	0	0	0	0	0	0	1	1
Reptadeonella brasiliensis	MK894389, MK894373, MN131164	396	16	1	1	1	0	1	1	1	1	1	1	1	1	1	1	1	1	1
Scruparia chelata	JN681081, JN681115, AEV21507, AEV21541, JN680952		6	1	0	0	0	1	0	1	1	0	0	0	0	0	0	0	1	1
Watersipora subtorquata	NC_011820, JN680947, JN681042		15	1	1	1	1	1	1	1	1	1	1	0	0	1	1	1	1	1

## Sheet: Table S7
Table S7 Assession numbers from NCBI used for blast.
We give the accession numbers for 18s, 28s and the mitochondrial genomes we used for blast database construction
18s	28s	Mitochondria
FJ152032.1	JN681047.1	MN131173.1
FJ152026.1	JN681036.1	MN131161.1
FJ152043.1	DQ333340.1	MN131146.1
JN680954.1	JN681038.1	MN131162.1
FJ152044.1	JN681028.1	MN131157.1
KM373517.1	JN681039.1	MN131156.1
JN680939.1	FJ409584.1	MG546680.1
JN680942.1	DQ333339.1	NC_038192.1
JN680938.1	DQ333341.1	JQ839275.1
AY210443.1	FJ409585.1	NC_018344.1
FJ409620.1	FJ409587.1	MN131176.1
JN680950.1	FJ409578.1	MN131164.1
FJ152029.1	JN681042.1	MN131168.1
JN680947.1	FJ409589.1	MN131145.1
JN680949.1	FJ409579.1	MN131166.1
JN680951.1	FJ409582.1	MN131154.1
JN680955.1	FJ409580.1	MN131165.1
MG977030.1	JN681040.1	MN131171.1
JN680945.1	FJ409577.1	JQ061319.1
MG977045.1	JN681043.1	NC_016722.1
FJ152024.1	JN681044.1	MN131174.1
JN680940.1	FJ409576.1	JF957859.1
JN680952.1	JN681027.1	NC_018355.1
MG977033.1	JN681041.1	MN131175.1
MG977048.1	FJ409591.1	MN131149.1
FJ409608.1	FJ409586.1	AY690838.1
JN680941.1	FJ409588.1	NC_010197.1
JN680943.1	FJ409593.1	KM983335.1
JN680948.1	FJ409583.1	MN131152.1
MG977036.1	JN681030.1	MN131153.1
MG977046.1	FJ409592.1	MN131160.1
AY210444.1	JN681048.1	MN131150.1
JF893943.1	JN681029.1	JQ839276.1
JF893944.1	JF893942.1	MN131159.1
JN680953.1	JF893941.1	MN131155.1
KM373512.1	FJ409596.1	MN131147.1
FJ409621.1	FJ409581.1	MN131151.1
JN680937.1	FJ409594.1	MN131169.1
KM373510.1	FJ409595.1	MN131148.1
FJ409607.1	JN681033.1	EU365892.2
JN680944.1	KP331437.1	NC_011820.2
KM373515.1	FJ409598.1	EU563937.1
FJ409605.1	KY653920.1	NC_015646.1
FJ409610.1	FJ409599.1	DQ157889.1
KM373511.1	FJ409597.1	NC_008192.1
KM373518.1	JN681046.1	MN131172.1
FJ196133.1	KP331438.1	MN131163.1
KM373513.1	JN681037.1
KM373514.1	FJ409590.1
KP331439.1
FJ152022.1
FJ409601.1
FJ409609.1
FJ409611.1
FJ409623.1
KP331440.1
FJ152019.1
FJ196132.1
AF499747.1
FJ152021.1
FJ409618.1
FJ409619.1
AF499743.1
FJ409614.1
JN680935.1
FJ409606.1
FJ409604.1
U12649.1
X91403.1
FJ409616.1
FJ409622.1
FJ152027.1
JN680934.1
FJ409615.1
FJ409613.1
AF499742.1
FJ152041.1
AF499745.1
FJ152036.1
FJ152035.1
AF499744.1
AF499749.1
KM373516.1
FJ152040.1
AF499746.1
FJ152039.1
AF119080.1
KY653921.1
AF025947.1
AF119082.1
AF499748.1
FJ152020.1
FJ152034.1
FJ009095.1
AF119081.1
FJ152030.1
FJ152042.1
FJ196124.1
FJ152031.1
FJ152028.1
MG977029.1
FJ196112.1
FJ409603.1
FJ409617.1
FJ409602.1
FJ409612.1
JN680925.1
FJ409600.1
JN680926.1
JN680927.1
JN680929.1
JN680930.1
JN680931.1
JN680932.1
JN680933.1
KC461938.1
KC461939.1
KC461940.1
KC461941.1
KC461942.1
KC461943.1
JN680924.1
EU650325.1
